# Supplementary material for: Oropharyngeal and Oral Cancer in Lung Cancer Patients: Do They Present a Worse Prognosis than Isolated Lung Cancer Patients?
Source: Cancers (Basel). 2025 May 31;17(11):1850. doi: 10.3390/cancers17111850 (PMC12153655; doi:10.3390/cancers17111850)
Supplement: Supplementary file 1 [file cancers-17-01850-s001.zip]

Archive with 1 entries (1 files):
- cancers-3648025-supplementary.pdf
